# Supplementary material for: Linked optical and gene expression profiling of single cells at high-throughput
Source: Genome Biol. 2020 Feb 24;21:49. doi: 10.1186/s13059-020-01958-9 (PMC7041248; doi:10.1186/s13059-020-01958-9)
Supplement: Supplementary file 4 — Additional file 4. Python scripts for processing data. [file 13059_2020_1958_MOESM4_ESM.zip]

Archive with 10 entries (10 files):
- array_lut.py
- bead_barcodes_anal_Jul2019.py
- convert_customreads_to_matrix.py
- correct_bead_synthesis_errors.py
- extract_bead_barcode_groups.py
- gen_mixed_species_plot.py
- matrix_parse.py
- merge_expression_matrix.py
- README.txt
- zcoords.xlsx
