# Supplementary material for: Linked optical and gene expression profiling of single cells at high-throughput
Source: Genome Biol. 2020 Feb 24;21:49. doi: 10.1186/s13059-020-01958-9 (PMC7041248; doi:10.1186/s13059-020-01958-9)
Supplement: Supplementary file 4 — Additional file 4. Python scripts for processing data. [file 13059_2020_1958_MOESM4_ESM.zip › array_lut.py]

import pandas

# converts the excel sheet with the z-coordinates on the grid into a numpy 2d array
coords_LUT = pandas.read_excel('zcoords.xlsx', sheet_name='Sheet4', header=None).values
rows = coords_LUT.shape[0]
cols = coords_LUT.shape[1]

# adds the proper x and y barcodes for each position
for i in range(rows):
    for ii in range(cols):
        coords_LUT[i, ii] = str(['x' + str(ii % 14 + 1), 'y' + str(i % 14 + 1), coords_LUT[i, ii]])

# create lookup table for x,y,z barcode --> 8 BP sequence
df = pandas.read_excel('zcoords.xlsx', sheet_name='probes to plate', header=None).values
xyz_LUT = {value[1]: value[0] for value in df}
